# Supplementary material for: Evaluation of In Vitro Inhibitory Activity of Extracts of Garlic, Ginger, and Onion Against Escherichia coli and Staphylococcus aureus Isolated from Milk of Dairy Cows
Source: Vet Sci. 2025 Sep 30;12(10):947. doi: 10.3390/vetsci12100947 (PMC12567945; doi:10.3390/vetsci12100947)
Supplement: Supplementary file 1 [file vetsci-12-00947-s001.zip]

Archive with 1 entries (1 files):
- vetsci-3846542-supplementary.pdf
